# Supplementary material for: Genotypic and Phenotypic Characterization of Antimicrobial Resistance and Virulence in Campylobacter spp. Isolated from Turkeys: Uncovering a Neglected Reservoir in the One Health Context
Source: Antibiotics (Basel). 2025 Sep 16;14(9):935. doi: 10.3390/antibiotics14090935 (PMC12466818; doi:10.3390/antibiotics14090935)
Supplement: Supplementary file 1 [file antibiotics-14-00935-s001.zip]

Archive with 1 entries (1 files):
- antibiotics-3771967-supplementary.pdf
